# Supplementary material for: Comparative study of immune responses and intestinal microbiota in the gut-liver axis between wild and farmed pike perch (Sander Lucioperca)
Source: Front Immunol. 2024 Oct 8;15:1473686. doi: 10.3389/fimmu.2024.1473686 (PMC11494242; doi:10.3389/fimmu.2024.1473686)
Supplement: Supplementary file 1 [file DataSheet1.xlsx]

## Sheet: APAF1
Sample	GAPDH	APAF1	ΔCT	average	ΔΔCT	2^-ΔΔCT	average	SEM
W1-L	15.7858	29.8182	14.0324	14.3333	-0.300854	1.23187	1.01146	0.110956
W2-L	16.2882	30.7361	14.448		0.11466	0.9236
W3-L	16.2166	30.7361	14.5195		0.186194	0.878922
W1-I	15.8346	28.5032	12.6687	12.8962	-1.66462	3.17031	2.72512	0.222793
W2-I	16.075	29.0755	13.0005		-1.3328	2.5189
W3-I	15.9403	28.9597	13.0194		-1.31392	2.48615
A1-L	16.7092	30.8779	14.1687	14.44	-0.164563	1.12083	0.939066	0.0991184
A2-L	15.2538	29.9462	14.6924		0.359081	0.779661
A3-L	15.6614	30.1202	14.4588		0.125461	0.916711
A1-I	14.0818	28.4872	14.4053	14.0604	0.0720549	0.951282	1.22742	0.150054
A2-I	15.0346	29.0303	13.9956		-0.33768	1.26372
A3-I	14.7668	28.547	13.7802		-0.553133	1.46727
										Intestines	Liver
									W	2.72512	1.01146
									A	1.22742	0.939066
										0.222793	0.110956
										0.150054	0.0991184
									P	0.005

## Sheet: Bcl2
Sample	GAPDH	Bcl2	ΔCT	average	ΔΔCT	2^-ΔΔCT	average	SEM
W1-L	17.4641	30.8261	13.362	13.5101	-0.148063	1.10808	1.00268	0.052726
W2-L	17.0146	30.5942	13.5797		0.0695891	0.952909
W3-L	17.1359	30.7245	13.5886		0.0784741	0.947059
W1-I	14.4416	28.4591	14.0174	13.903	0.507358	0.70351	0.767517	0.069425
W2-I	15.5181	29.5577	14.0395		0.529463	0.692813
W3-I	15.873	29.5251	13.6521		0.142051	0.90623
A1-L	15.8449	28.9936	13.1487	13.2398	-0.361393	1.28467	1.21659	0.110191
A2-L	15.5316	28.5938	13.0621		-0.447932	1.36408
A3-L	16.2852	29.7938	13.5086		-0.00149178	1.00103
A1-I	15.0619	29.0288	13.967	14.0396	0.456897	0.728551	0.694823	0.0367412
A2-I	15.0447	29.2411	14.1964		0.686358	0.62142						Intestines	Liver
A3-I	13.9464	27.9017	13.9553		0.445173	0.734496					W	0.767517	1.00268
											A	0.694823	1.21659
												0.069425	0.052726
												0.0367412	0.110191
											P

## Sheet: MAPK14
Sample	GAPDH	MAPK14	ΔCT	average	ΔΔCT	2^-ΔΔCT	average	SEM
W1-L	15.7858	30.4417	14.6559	14.612	0.0439229	0.970014	1.00131	0.036603
W2-L	16.2882	30.7968	14.5086		-0.103355	1.07427
W3-L	16.2166	30.888	14.6714		0.0594322	0.959642
W1-I	15.8346	30.9994	15.1648	15.0413	0.552874	0.681661	0.744392	0.0365249
W2-I	16.075	30.9943	14.9192		0.307262	0.808174
W3-I	15.9403	30.9802	15.0399		0.427904	0.743341
A1-L	16.7092	31.8943	15.1851	15.5278	0.573123	0.67216	0.542516	0.0801353
A2-L	15.2538	30.7041	15.4503		0.838306	0.5593
A3-L	15.6614	31.6095	15.9481		1.3361	0.396089
A1-I	14.0818	29.8232	15.7414	15.4246	1.12942	0.457099	0.578469	0.0725376
A2-I	15.0346	30.1448	15.1102		0.498219	0.70798						Intestines	Liver
A3-I	14.7668	30.1889	15.4221		0.810134	0.570329					W	0.744392	1.00573
											A	0.578469	0.542516
												0.0365249	0.0776515
												0.0725376	0.0801353
											P		0.006

## Sheet: KEap
Sample	GAPDH	KEAP-1	ΔCT	average	ΔΔCT	2^-ΔΔCT	average	SEM
W1-L	15.7858	30.246	14.4602	14.5658	-0.105581	1.07593	1.00212	0.0458529
W2-L	16.2882	30.9773	14.6891		0.123306	0.918081
W3-L	16.2166	30.7647	14.5481		-0.0177256	1.01236
W1-I	15.8346	29.7103	13.8757	13.5226	-0.690056	1.61335	2.09115	0.241649
W2-I	16.075	29.382	13.307		-1.25882	2.393
W3-I	15.9403	29.3253	13.385		-1.18085	2.2671
A1-L	16.7092	30.7706	14.0614	14.2403	-0.504409	1.41854	1.26562	0.121886
A2-L	15.2538	29.7844	14.5305		-0.035277	1.02475
A3-L	15.6614	29.7905	14.129		-0.436773	1.35357						Intestines	Liver
A1-I	14.0818	28.0179	13.936	13.7121	-0.62977	1.54732	1.81796	0.136962			W	2.09115	1.00212
A2-I	15.0346	28.6078	13.5731		-0.992693	1.9899					A	1.81796	1.26562
A3-I	14.7668	28.394	13.6272		-0.938596	1.91666						0.241649	0.0458529
												0.136962	0.121886

## Sheet: Gpx
Sample	GAPDH	Gpx	ΔCT	average	ΔΔCT	2^-ΔΔCT	average	SEM
W1-L	17.4641	28.1736	10.7094	11.0072	-0.297749	1.22923	1.01563	0.124729
W2-L	17.0146	28.3487	11.3341		0.326931	0.79723
W3-L	17.1359	28.114	10.978		-0.0291819	1.02043
W1-I	14.4416	27.3872	12.9456	12.7114	1.9384	0.260906	0.331409	0.0955469
W2-I	15.5181	28.7574	13.2393		2.23214	0.212843
W3-I	15.873	27.8223	11.9493		0.942093	0.520477
A1-L	15.8449	27.8245	11.9796	11.4866	0.972407	0.509655	0.749039	0.156644
A2-L	15.5316	26.477	10.9454		-0.061785	1.04376
A3-L	16.2852	27.82	11.5348		0.527607	0.693705
A1-I	15.0619	27.9705	12.9087	13.4203	1.90146	0.267672	0.195356	0.0388963
A2-I	15.0447	28.4939	13.4492		2.44201	0.184027
A3-I	13.9464	27.8493	13.9029		2.89574	0.134368						Intestines	Liver
											W	0.331409	1.01563
											A	0.195356	0.749039
												0.0955469	0.124729
												0.0388963	0.156644

## Sheet: IL10
Sample	GAPDH	IL10	ΔCT	average	ΔΔCT	2^-ΔΔCT	average	SEM
W1-L	15.7858	30.3442	14.5584	14.2439	0.314513	0.804122	1.0115	0.10377
W2-L	16.2882	30.3656	14.0774		-0.166505	1.12234
W3-L	16.2166	30.3126	14.0959		-0.148008	1.10804
W1-I	15.8346	29.3932	13.5586	13.5259	-0.685313	1.60805	1.65636	0.139451
W2-I	16.075	29.7903	13.7152		-0.528695	1.44262
W3-I	15.9403	29.2443	13.304		-0.9399	1.9184
A1-L	16.7092	28.8634	12.1542	12.2876	-2.08973	4.25669	3.89653	0.24402
A2-L	15.2538	27.719	12.4652		-1.77872	3.43123
A3-L	15.6614	27.9047	12.2433		-2.0006	4.00167
A1-I	14.0818	26.9354	12.8535	13.1155	-1.39038	2.62148	2.20935	0.227233
A2-I	15.0346	28.4009	13.3662		-0.877675	1.83741						Intestines	Liver
A3-I	14.7668	27.8936	13.1268		-1.11713	2.16915					W	1.65636	1.0115
											A	2.20935	3.89653
												0.139451	0.10377
												0.227233	0.24402
											P		0.023

## Sheet: P53
Sample	GAPDH	P53	ΔCT	average	ΔΔCT	2^-ΔΔCT	average	SEM
W1-L	17.4641	31.9809	14.5167	14.4191	0.0975889	0.934594	1.00529	0.0746248
W2-L	17.0146	31.5434	14.5288		0.10965	0.926813
W3-L	17.1359	31.3479	14.2119		-0.207238	1.15448
W1-I	14.4416	29.6844	15.2428	15.1347	0.823666	0.565004	0.60988	0.0234076
W2-I	15.5181	30.5724	15.0543		0.635164	0.643867
W3-I	15.873	30.98	15.107		0.687876	0.620767
A1-L	15.8449	30.8886	15.0438	15.4188	0.624605	0.648597	0.510414	0.0735343
A2-L	15.5316	31.2809	15.7493		1.33016	0.397723
A3-L	16.2852	31.7485	15.4633		1.04417	0.484923
A1-I	15.0619	30.5268	15.4649	15.2207	1.04579	0.48438	0.579814	0.0598461
A2-I	15.0447	29.999	14.9543		0.535138	0.690093
A3-I	13.9464	29.1893	15.2429		0.823752	0.564971
									Intestines	Liver
								W	0.60988	1.00529
								A	0.579814	0.510414
									0.0234076	0.0746248
									0.0598461	0.0735343
								P		0.009

## Sheet: BAX
Sample	GAPDH	BAX	ΔCT	average	ΔΔCT	2^-ΔΔCT	average	SEM
W1-L	17.4641	30.695	13.2308	13.2235	0.00734056	0.994925	1.00978	0.0996228
W2-L	17.0146	30.4808	13.4662		0.242746	0.845135
W3-L	17.1359	30.1094	12.9734		-0.250086	1.18928
W1-I	14.4416	27.2079	12.7663	12.5343	-0.457218	1.37289	1.6229	0.127321
W2-I	15.5181	27.9018	12.3837		-0.839786	1.78978
W3-I	15.873	28.3258	12.4529		-0.770639	1.70603
A1-L	15.8449	29.9204	14.0755	13.8979	0.852022	0.554008	0.634614	0.0737152
A2-L	15.5316	29.1102	13.5786		0.355086	0.781823							1
A3-L	16.2852	30.3247	14.0395		0.816006	0.568012
A1-I	15.0619	27.8229	12.761	12.8864	-0.462489	1.37792	1.27656	0.125808					Intestines	Liver
A2-I	15.0447	27.7569	12.7122		-0.511283	1.42532						W	1.6229	1.00978
A3-I	13.9464	27.1323	13.1859		-0.0376391	1.02643						A	1.27656	0.634614
													0.127321	0.0996228
													0.125808	0.0737152
														0.039

## Sheet: HO
Sample	GAPDH	HO	ΔCT	average	ΔΔCT	2^-ΔΔCT	average	SEM
W1-L	17.4641	29.9947	12.5306	12.7913	-0.260725	1.19808	1.01092	0.105077
W2-L	17.0146	29.8057	12.7911		-0.000181475	1.00013
W3-L	17.1359	30.1881	13.0522		0.260907	0.834563
W1-I	14.4416	28.2907	13.8491	13.5285	1.05782	0.480359	0.615265	0.100591
W2-I	15.5181	29.1628	13.6447		0.853433	0.553466
W3-I	15.873	28.9648	13.0918		0.300502	0.81197
A1-L	15.8449	27.1802	11.3353	11.6781	-1.45601	2.74348	2.23559	0.378726
A2-L	15.5316	27.7428	12.2112		-0.58013	1.49498
A3-L	16.2852	27.773	11.4878		-1.30351	2.46829
A1-I	15.0619	29.849	14.7872	14.6342	1.99587	0.250717	0.301793	0.0869812
A2-I	15.0447	28.9211	13.8764		1.08514	0.471347
A3-I	13.9464	29.1853	15.2389		2.4476	0.183315
													Intestines	Liver
												W	0.615265	1.01092
												A	0.301793	2.23559
													0.100591	0.105077
													0.0869812	0.378726
												P		0.036

## Sheet: NRF
Sample	GAPDH	NRF	ΔCT	average	ΔΔCT	2^-ΔΔCT	average	SEM
W1-L	17.4641	30.1626	12.6985	12.8301	-0.131583	1.09549	1.00256	0.050883
W2-L	17.0146	29.9646	12.9501		0.12001	0.920181
W3-L	17.1359	29.9776	12.8416		0.0115723	0.992011
W1-I	14.4416	27.1876	12.746	12.3558	-0.0841004	1.06003	1.41712	0.193814
W2-I	15.5181	27.7972	12.2791		-0.550966	1.46507
W3-I	15.873	27.9154	12.0424		-0.787652	1.72626
A1-L	15.8449	28.576	12.7311	12.3505	-0.0989716	1.07101	1.42244	0.196255
A2-L	15.5316	27.8288	12.2972		-0.532827	1.44676
A3-L	16.2852	28.3082	12.0231		-0.806986	1.74955
A1-I	15.0619	28.4296	13.3677	13.3675	0.537665	0.688885	0.699564	0.0860513
A2-I	15.0447	28.103	13.0583		0.228263	0.853662
A3-I	13.9464	27.6229	13.6765		0.846464	0.556146
													Intestines	Liver
												W	1.41712	1.00256
												A	0.699564	1.42244
													0.193814	0.050883
													0.0860513	0.196255
												P	0.028

[truncated: 10 more sheets: SOD, CAT, occludin a, occludin b, Mpx, Mpeg, Cldn12, Cldn15, Cas3, Cas9]
